# Supplementary material for: Investigation on the Tribological Behavior and Wear Mechanism of Five Different Veneering Porcelains
Source: PLoS One. 2015 Sep 14;10(9):e0137566. doi: 10.1371/journal.pone.0137566 (PMC4569488; doi:10.1371/journal.pone.0137566)
Supplement: S1 Dataset — (XLSX) [file pone.0137566.s001.xlsx]

## Sheet: Sheet1
S1 Dataset. Hardness and wear volume of five kinds of dental veneering porcelains.
	Wear volume (10-8mm3)						Hardness (HK)
	vita master	vita 95	ceramco3	kiss	vintage		vita master	vita 95	ceramco3	kiss	vintage
	1.84	2.968	5.27	2.51	4.94		507.1	525.8	516.3	467.3	479.1
	1.93	2.981	6.01	2.742	5.28		507.1	535.5	504.1	467.4	466.6
	1.73	2.882	5.09	2.506	5.43		501.1	532.2	516.3	475.4	468
	1.92	2.858	5.51	2.759	4.92		510.2	516.3	529	436.7	497.3
	2.01	2.982	5.93	2.747	4.98		478.2	522.6	566.4	495.2	494.2
	1.86	2.774	5.01	2.669	4.95		498.2	478.2	532.2	444.1	479.1
	1.96	3.082	5.13	2.746	4.78		475.4	501.1	542.3	434.3	486.6
	1.98	2.186	4.95	2.557	4.89
	1.84	2.777	4.99	2.817	4.84
	2.16	2.887	5.26	2.852	5.35
	1.77	2.989	4.91	2.682	4.69
	1.92	2.884	5.82	2.749	4.93
	1.71	2.781	6.05	2.743	4.81
	1.95	2.872	5.27	2.771	5.17
	2.34	2.982	5.7	2.696	4.94
	2.31	2.761	5.31	2.685	5.02
	1.93	2.893	5.45	2.648	4.97
	1.96	2.981	4.83	2.787	5.32
	1.98	2.87	4.92	2.707	5.3
	1.98	2.792	5.09	2.723	5.43
