# Supplementary material for: Investigation on the Tribological Behavior and Wear Mechanism of Five Different Veneering Porcelains
Source: PLoS One. 2015 Sep 14;10(9):e0137566. doi: 10.1371/journal.pone.0137566 (PMC4569488; doi:10.1371/journal.pone.0137566)
Supplement: S2 Dataset — (XLSX) [file pone.0137566.s002.xlsx]

## Sheet: Sheet1
S2 Dataset. Friction coefficients of five dental veneering porcelains under artificial saliva environment.
	friction coefficient
	vita master		vita 95		ceramco3		kiss		vintage
	cycle	friction coefficient	cycle	friction coefficient	cycle	friction coefficient	cycle	friction coefficient	cycle	friction coefficient
	1.511	0.42572	1.511	0.38265	1.511	0.60238	1.511	0.62611	1.513	0.65409
	3.511	0.47962	3.511	0.52488	3.511	0.60677	3.511	0.72308	3.511	0.70374
	7.513	0.53133	7.508	0.62611	7.513	0.60032	7.508	0.71882	7.508	0.76189
	11.51	0.52488	11.51	0.67563	11.51	0.59813	11.51	0.73598	11.51	0.77053
	15.51	0.50335	15.51	0.69291	15.51	0.58949	15.51	0.70374	15.51	0.75325
	19.5	0.50541	19.5	0.70155	19.5	0.60677	19.5	0.70155	19.5	0.76615
	23.51	0.50335	23.51	0.7058	23.51	0.5744	23.51	0.71019	23.51	0.76396
	25.5	0.51624	25.5	0.70155	25.52	0.57659	25.52	0.71882	25.5	0.76615
	27.51	0.57221	27.51	0.70155	27.51	0.60458	27.51	0.72089	27.51	0.76396
	29.51	0.55287	29.51	0.72308	29.51	0.57659	29.51	0.72734	29.51	0.76615
	31.5	0.57659	31.5	0.72308	31.5	0.56795	31.5	0.72734	31.5	0.78549
	35.52	0.55712	35.52	0.72308	35.52	0.59374	35.52	0.73598	35.52	0.76615
	37.51	0.54642	37.51	0.72953	37.51	0.59813	37.51	0.72734	37.51	0.77904
	39.51	0.56576	39.51	0.72734	39.51	0.59813	39.51	0.73172	39.51	0.78549
	41.51	0.56151	41.51	0.73598	41.51	0.59813	41.51	0.74036	41.51	0.77904
	45.51	0.57221	45.51	0.75751	45.51	0.57015	45.51	0.75106	45.51	0.78768
	47.5	0.56357	47.5	0.75751	47.5	0.56576	47.5	0.75325	47.5	0.78768
	49.5	0.57015	49.5	0.74887	49.5	0.55067	49.5	0.75325	49.5	0.78768
	51.52	0.56151	51.52	0.74887	51.52	0.55506	51.52	0.74242	51.52	0.79207
	55.52	0.56795	55.52	0.74887	55.52	0.57015	55.52	0.74887	55.52	0.79632
	57.51	0.5205	57.51	0.75751	57.51	0.58949	57.51	0.7597	57.51	0.79632
	59.5	0.52488	59.5	0.76189	59.5	0.55067	59.5	0.74681	59.5	0.79632
	61.52	0.53778	61.52	0.76189	61.52	0.51405	61.52	0.75751	61.52	0.76615
	65.5	0.58085	65.5	0.77053	65.5	0.49677	65.5	0.75751	65.5	0.80058
	67.49	0.58085	67.49	0.77053	67.49	0.50335	67.49	0.74887	67.49	0.80496
	69.5	0.60238	69.5	0.76189	69.5	0.5076	69.5	0.75545	69.5	0.80496
	71.52	0.57659	71.52	0.76189	71.52	0.51186	71.52	0.75325	71.52	0.80058
	75.49	0.5205	75.49	0.77904	75.49	0.51186	75.49	0.7597	75.49	0.80922
	77.48	0.51405	77.48	0.78343	77.48	0.5076	77.48	0.77053	77.53	0.79632
	79.52	0.53559	79.52	0.78549	79.52	0.51186	79.52	0.76189	79.52	0.80058
	81.51	0.53559	81.51	0.78768	81.51	0.51624	81.51	0.78124	81.51	0.80277
	85.51	0.53778	85.51	0.79207	85.51	0.53559	85.51	0.78768	85.51	0.8136
	87.53	0.53352	87.47	0.78988	87.47	0.53997	87.47	0.78343	87.53	0.8136
	89.48	0.48181	89.48	0.80058	89.48	0.54642	89.48	0.78343	89.48	0.8136
	91.53	0.49897	91.53	0.79852	91.53	0.55287	91.53	0.77904	91.53	0.8136
	95.52	0.47098	95.52	0.79207	95.52	0.55506	95.52	0.78124	95.52	0.80922
	97.51	0.49677	97.51	0.79207	97.51	0.55712	97.51	0.78343	97.51	0.80922
	99.48	0.51186	99.48	0.79413	99.48	0.56151	99.48	0.79207	99.48	0.80922
	101.5	0.46879	101.5	0.80058	101.5	0.56357	101.5	0.78343	101.5	0.8136
	105.5	0.52488	105.5	0.79852	105.5	0.56795	105.5	0.78988	105.5	0.82224
	107.5	0.60238	107.5	0.79207	107.5	0.56795	107.5	0.79632	107.5	0.82224
	109.5	0.55931	109.5	0.80058	109.5	0.56576	109.5	0.77698	109.5	0.81567
	111.5	0.57866	111.5	0.79852	111.5	0.57015	111.5	0.79413	111.5	0.8136
	113.5	0.58085	113.5	0.79852	113.5	0.57221	113.5	0.80277	113.5	0.81786
	115.5	0.56795	115.5	0.80058	115.5	0.57221	115.5	0.78768	115.5	0.8136
	117.5	0.60032	117.5	0.80277	117.5	0.57659	117.5	0.79207	117.5	0.81567
	119.5	0.61102	119.5	0.80496	119.5	0.5744	119.5	0.78988	119.5	0.8136
	121.5	0.60677	121.5	0.80496	121.5	0.57221	121.5	0.77904	121.5	0.8265
	123.5	0.55287	123.5	0.79632	123.5	0.57221	123.5	0.80058	123.5	0.83075
	125.5	0.54203	125.5	0.80922	125.5	0.57221	125.5	0.80496	125.5	0.8265
	129.5	0.50335	129.5	0.80716	129.5	0.56151	129.5	0.80496	129.5	0.83075
	131.5	0.47962	131.5	0.79852	131.5	0.56795	131.5	0.79207	131.5	0.83514
	133.5	0.46454	133.5	0.80277	133.5	0.56151	133.5	0.79207	133.5	0.83514
	135.5	0.45809	135.5	0.81141	135.5	0.55712	135.5	0.78768	135.5	0.82869
	137.5	0.45809	137.5	0.8136	137.5	0.54642	137.5	0.78988	137.5	0.83514
	139.5	0.44726	139.5	0.8136	139.5	0.53352	139.5	0.80058	139.5	0.83295
	141.5	0.40844	141.5	0.80922	141.5	0.51186	141.5	0.78768	141.5	0.82005
	143.5	0.40638	143.5	0.80716	143.5	0.50335	143.5	0.79632	143.5	0.83295
	145.5	0.40419	145.5	0.80496	145.5	0.5076	145.5	0.78768	145.5	0.82005
	147.5	0.43217	147.5	0.81567	147.5	0.51624	147.5	0.80922	147.5	0.83514
	149.5	0.33958	149.5	0.80922	149.5	0.51624	149.5	0.80716	149.5	0.82431
	151.5	0.34165	151.5	0.8136	151.5	0.52695	151.5	0.79632	151.5	0.83939
	155.5	0.34822	155.5	0.82224	155.5	0.54203	155.5	0.80922	155.5	0.83075
	157.5	0.36331	157.5	0.81141	157.5	0.55506	157.5	0.80058	157.5	0.84159
	159.5	0.36112	159.5	0.81786	159.5	0.56795	159.5	0.80496	159.5	0.8265
	161.5	0.36112	161.5	0.80922	161.5	0.57221	161.5	0.80496	161.5	0.8136
	163.5	0.36112	163.5	0.8136	163.5	0.5744	163.5	0.8136	163.5	0.80496
	165.4	0.36537	165.4	0.8136	165.4	0.57659	165.4	0.77479	165.4	0.83514
	167.4	0.36757	167.4	0.80922	167.4	0.57866	167.4	0.79852	167.4	0.82431
	169.5	0.37401	169.5	0.8136	169.5	0.57659	169.5	0.80277	169.5	0.83295
	171.5	0.36537	171.5	0.81786	171.5	0.57659	171.5	0.81141	171.5	0.83075
	173.5	0.35673	173.5	0.82005	173.5	0.57659	173.5	0.83075	173.5	0.8265
	175.4	0.36112	175.4	0.8136	175.4	0.57659	175.4	0.80496	175.4	0.83295
	179.5	0.36757	179.5	0.8136	179.5	0.57866	179.5	0.82869	179.5	0.81141
	181.5	0.36976	181.5	0.80716	181.5	0.58085	181.5	0.8136	181.5	0.80496
	183.5	0.36976	183.5	0.8265	183.5	0.58523	183.5	0.82224	183.5	0.81567
	185.6	0.3762	185.6	0.81786	185.6	0.58523	185.6	0.81567	185.6	0.82224
	187.5	0.37401	187.5	0.82224	187.5	0.5873	187.5	0.82005	187.5	0.82869
	189.6	0.37401	189.6	0.80922	189.6	0.58523	189.6	0.8136	189.6	0.80922
	191.5	0.3784	191.5	0.81786	191.5	0.57659	191.5	0.81141	191.5	0.83295
	193.5	0.3784	193.5	0.81567	193.5	0.57659	193.5	0.81786	193.5	0.83514
	195.5	0.3762	195.5	0.82224	195.5	0.57866	195.5	0.8136	195.5	0.83514
	197.6	0.38046	197.6	0.83075	197.6	0.57659	197.6	0.81567	197.6	0.83514
	199.5	0.38691	199.5	0.82431	199.5	0.57221	199.5	0.81141	199.5	0.84378
	201.5	0.3891	201.5	0.81786	201.5	0.57015	201.5	0.8136	201.5	0.8265
	205.5	0.39774	205.5	0.8136	205.5	0.57015	205.5	0.8136	205.5	0.83939
	207.5	0.39993	207.5	0.81786	207.5	0.57221	207.5	0.81786	207.5	0.84803
	209.5	0.40638	209.5	0.81786	209.5	0.57659	209.5	0.80922	209.5	0.84378
	211.5	0.40844	211.5	0.82224	211.5	0.57659	211.5	0.81786	211.5	0.85448
	213.4	0.40419	213.4	0.82224	213.4	0.58085	213.4	0.80922	213.4	0.84584
	215.4	0.40419	215.4	0.83075	215.4	0.57659	215.4	0.8265	215.4	0.84159
	217.5	0.39993	217.5	0.8136	217.5	0.5744	217.5	0.8136	217.5	0.85229
	219.5	0.39129	219.5	0.82431	219.5	0.58085	219.5	0.81786	219.5	0.84803
	221.6	0.39555	221.6	0.81786	221.6	0.57659	221.6	0.80496	221.6	0.83514
	223.5	0.39336	223.5	0.82224	223.5	0.56795	223.5	0.80922	223.5	0.85448
	225.4	0.39336	225.4	0.81786	225.4	0.56795	225.4	0.82224	225.4	0.84803
	229.5	0.39129	229.5	0.81786	229.5	0.58523	229.5	0.81141	229.5	0.84803
	231.5	0.39555	231.5	0.8265	231.5	0.5873	231.5	0.82431	231.5	0.85229
	233.5	0.39993	233.5	0.8265	233.5	0.58085	233.5	0.8136	233.5	0.84803
	235.4	0.40638	235.4	0.82224	235.6	0.56357	235.4	0.82224	235.4	0.83075
	237.5	0.41502	237.5	0.82224	237.5	0.55712	237.5	0.81786	237.5	0.8265
	239.5	0.41927	239.5	0.82224	239.5	0.55067	239.5	0.82005	239.5	0.85229
	241.5	0.42572	241.5	0.81786	241.5	0.55506	241.5	0.81141	241.5	0.8265
	243.6	0.43862	243.6	0.8136	243.6	0.56357	243.6	0.82224	243.6	0.85229
	245.5	0.443	245.5	0.81786	245.5	0.57221	245.5	0.82224	245.5	0.83075
	247.5	0.443	247.5	0.8136	247.5	0.57659	247.5	0.82869	247.5	0.84159
	249.5	0.443	249.5	0.83295	249.5	0.58085	249.5	0.81786	249.5	0.82224
	251.5	0.443	251.5	0.8265	251.5	0.58949	251.5	0.81786	251.5	0.81567
	255.5	0.443	255.5	0.81786	255.5	0.59594	255.5	0.81786	255.5	0.82224
	257.4	0.44081	257.4	0.82005	257.4	0.59813	257.4	0.80716	257.4	0.8265
	259.5	0.44506	259.5	0.82224	259.5	0.59374	259.5	0.83075	259.5	0.82431
	261.6	0.44081	261.6	0.81786	261.6	0.58949	261.6	0.8265	261.6	0.85023
	263.5	0.43862	263.5	0.82005	263.5	0.58949	263.5	0.83075	263.5	0.8136
	265.4	0.443	265.4	0.82431	265.4	0.58949	265.4	0.83075	265.4	0.81141
	267.6	0.44726	267.6	0.82431	267.6	0.59374	267.6	0.83075	267.6	0.82224
	269.5	0.44726	269.5	0.81786	269.5	0.59374	269.5	0.82869	269.5	0.8265
	271.5	0.44726	271.5	0.80922	271.5	0.58304	271.5	0.82224	271.5	0.82224
	273.5	0.45164	273.5	0.80716	273.5	0.58523	273.5	0.8265	273.5	0.8136
	275.5	0.4537	275.5	0.8265	275.5	0.58085	275.5	0.80058	275.5	0.8136
	279.4	0.45164	279.4	0.81786	279.4	0.59813	279.4	0.93211	279.4	0.8265
	281.5	0.4559	281.5	0.81786	281.5	0.59374	281.5	1.36087	281.5	0.82224
	283.5	0.45164	283.5	0.82005	283.5	0.60883	283.5	0.80496	283.5	0.8136
	285.4	0.45164	285.4	0.8136	285.4	0.61321	285.4	0.80922	285.4	0.8265
	287.5	0.45164	287.5	0.83075	287.5	0.61747	287.5	0.79632	287.5	0.83075
	289.5	0.45164	289.5	0.82224	289.5	0.61102	289.5	0.80716	289.5	0.82869
	291.4	0.45164	291.4	0.8136	291.4	0.59374	291.4	0.80058	291.4	0.83733
	293.5	0.44726	293.5	0.81141	293.5	0.61528	293.5	0.80277	293.5	0.82431
	295.5	0.45164	295.5	0.80496	295.5	0.62392	295.5	0.80058	295.5	0.81786
	297.5	0.45164	297.5	0.80922	297.5	0.63256	297.5	0.86957	297.5	0.83514
	299.5	0.45164	299.5	0.8265	299.5	0.61102	299.5	0.81567	299.5	0.83514
	301.5	0.4559	301.5	0.8136	301.5	0.60677	301.5	1.03553	301.5	0.84159
	305.5	0.4559	305.5	0.8265	305.5	0.59594	305.5	0.83514	305.5	0.85023
	307.6	0.4559	307.6	0.8136	307.6	0.58523	307.6	0.82869	307.6	0.82224
	309.4	0.4559	309.4	0.82005	309.4	0.56357	309.4	0.83514	309.4	0.83514
	311.5	0.46015	311.5	0.80922	311.5	0.59813	311.5	0.84378	311.5	0.83939
	313.6	0.46015	313.6	0.82224	313.6	0.60238	313.6	0.82869	313.6	0.84159
	315.4	0.46015	315.4	0.81786	315.4	0.60032	315.4	0.8265	315.4	0.85229
	317.6	0.46015	317.6	0.80922	317.6	0.60032	317.6	0.82224	317.6	0.82869
	319.5	0.46454	319.5	0.81141	319.5	0.59813	319.5	0.81786	319.5	0.81786
	321.4	0.46673	321.4	0.82005	321.4	0.60238	321.4	0.83514	321.4	0.8136
	323.5	0.46879	323.5	0.8136	323.5	0.58949	323.5	0.8265	323.5	0.83075
	325.5	0.46879	325.5	0.81786	325.5	0.59374	325.5	0.83514	325.5	0.8265
	329.4	0.47318	329.4	0.81141	329.4	0.61528	329.4	0.83075	329.4	0.83295
	331.4	0.47318	331.4	0.80496	331.4	0.61528	331.4	0.83514	331.4	0.84378
	333.4	0.47318	333.4	0.80496	333.4	0.61102	333.4	0.82224	333.4	0.8265
	335.4	0.47743	335.4	0.82224	335.4	0.60677	335.4	0.83514	335.4	0.85229
	337.4	0.47743	337.4	0.81141	337.4	0.61528	337.4	0.82869	337.4	0.85229
	339.5	0.48181	339.5	0.82431	339.5	0.59594	339.5	0.8265	339.5	0.82005
	341.5	0.48388	341.5	0.8136	341.5	0.61102	341.5	0.83939	341.5	0.8265
	343.6	0.48607	343.6	0.80922	343.6	0.61102	343.6	0.83075	343.6	0.86531
	345.4	0.48181	345.4	0.82005	345.4	0.62392	345.4	0.83939	345.4	0.82869
	347.5	0.48388	347.5	0.8265	347.5	0.62611	347.5	0.83514	347.5	0.86093
	349.6	0.48388	349.6	0.80922	349.6	0.62611	349.6	0.83514	349.6	0.85229
	351.4	0.48181	351.4	0.82224	351.4	0.6283	351.4	0.83075	351.4	0.8136
	355.4	0.46879	355.4	0.80922	355.4	0.62611	355.4	0.85229	355.4	0.84803
	357.6	0.46454	357.6	0.8136	357.6	0.61966	357.6	0.83075	357.6	0.83075
	359.5	0.46454	359.5	0.8136	359.5	0.61966	359.5	0.84803	359.5	0.83514
	361.4	0.46015	361.4	0.81786	361.4	0.61747	361.4	0.83295	361.4	0.82224
	363.6	0.45164	363.6	0.81786	363.6	0.61747	363.6	0.83514	363.6	0.82005
	365.5	0.44506	365.5	0.82869	365.5	0.61966	365.5	0.83939	365.5	0.8265
	367.5	0.44726	367.5	0.81567	367.5	0.61528	367.5	0.83075	367.5	0.82431
	369.4	0.43862	369.4	0.80716	369.4	0.61528	369.4	0.82431	369.4	0.8265
	371.4	0.43217	371.4	0.8136	371.4	0.62392	371.4	0.83514	371.4	0.83075
	373.4	0.42791	373.4	0.81786	373.4	0.6283	373.4	0.83075	373.4	0.83075
	375.4	0.43011	375.4	0.8136	375.4	0.6283	375.4	0.8265	375.4	0.83514
	379.4	0.44726	379.4	0.81141	379.4	0.63694	379.4	0.83939	379.4	0.8265
	381.5	0.45809	381.5	0.81786	381.5	0.639	381.5	0.8265	381.5	0.83075
	383.5	0.46879	383.5	0.80922	383.5	0.63256	383.5	0.83075	383.5	0.83075
	385.5	0.47524	385.5	0.82224	385.5	0.63256	385.5	0.83939	385.5	0.83075
	387.4	0.48181	387.4	0.8136	387.4	0.64339	387.4	0.8265	387.4	0.8265
	389.4	0.47743	389.4	0.81786	389.4	0.64984	389.4	0.83939	389.4	0.82431
	391.5	0.46879	391.5	0.8136	391.5	0.65409	391.5	0.8265	391.5	0.84378
	393.6	0.46454	393.6	0.80922	393.6	0.64984	393.6	0.82431	393.6	0.83514
	395.4	0.46015	395.4	0.8136	395.4	0.64339	395.4	0.83295	395.4	0.82431
	397.6	0.46015	397.6	0.82224	397.6	0.65848	397.6	0.8265	397.6	0.83075
	399.4	0.46454	399.4	0.82224	399.4	0.65848	399.4	0.8265	399.4	0.82224
	401.6	0.46015	401.6	0.81141	401.6	0.66273	401.6	0.8265	401.6	0.8265
	405.6	0.46879	405.6	0.82224	405.6	0.66273	405.6	0.83075	405.6	0.8265
	407.5	0.46454	407.5	0.82224	407.5	0.66712	407.5	0.83514	407.5	0.83514
	409.4	0.46015	409.4	0.82005	409.4	0.67137	409.4	0.83514	409.4	0.82869
	411.6	0.45164	411.6	0.82224	411.6	0.66918	411.6	0.83514	411.6	0.82869
	413.5	0.44726	413.5	0.8136	413.5	0.66273	413.5	0.83514	413.5	0.83514
	415.4	0.44726	415.4	0.82224	415.4	0.66712	415.4	0.83075	415.4	0.83514
	417.4	0.45164	417.4	0.82224	417.4	0.65848	417.4	0.83514	417.4	0.8265
	419.3	0.45164	419.3	0.82224	419.3	0.63694	419.3	0.82869	419.3	0.82869
	421.6	0.4559	421.6	0.81786	421.6	0.63694	421.6	0.83075	421.6	0.83733
	423.5	0.46015	423.5	0.82431	423.5	0.65409	423.5	0.82869	423.5	0.84803
	425.5	0.4559	425.5	0.83075	425.5	0.66273	425.5	0.83075	425.5	0.83514
	429.5	0.43011	429.5	0.82224	429.5	0.68001	429.5	0.83295	429.5	0.83295
	431.5	0.42147	431.5	0.82869	431.5	0.69071	431.5	0.83939	431.5	0.82869
	433.5	0.41502	433.5	0.82224	433.5	0.68427	433.5	0.8265	433.5	0.83075
	435.6	0.41502	435.6	0.83075	435.6	0.68865	435.6	0.83514	435.6	0.83075
	437.6	0.41708	437.6	0.83295	437.6	0.66918	437.3	0.83514	437.6	0.83733
	439.4	0.41708	439.4	0.83075	439.4	0.64984	439.4	0.83075	439.4	0.84159
	441.4	0.41708	441.4	0.8265	441.4	0.65409	441.4	0.83939	441.4	0.83514
	443.5	0.41708	443.5	0.82224	443.5	0.64984	443.5	0.8265	443.5	0.84584
	445.6	0.42147	445.6	0.83514	445.6	0.66054	445.6	0.83514	445.6	0.84803
	447.3	0.42147	447.3	0.83939	447.3	0.67137	447.3	0.83939	447.3	0.84584
	449.4	0.42353	449.4	0.8265	449.4	0.67563	449.4	0.83514	449.4	0.84378
	451.5	0.43011	451.5	0.83075	451.5	0.68427	451.5	0.83514	451.5	0.85229
	455.5	0.43655	455.5	0.82869	455.5	0.68646	455.5	0.83733	455.5	0.86093
	457.6	0.43436	457.6	0.83295	457.6	0.68207	457.6	0.84378	457.6	0.85448
	459.4	0.43862	459.4	0.83514	459.4	0.68865	459.4	0.84378	459.4	0.85667
	461.6	0.44081	461.6	0.83075	461.6	0.68865	461.6	0.84378	461.6	0.87821
	463.4	0.443	463.4	0.82431	463.4	0.68865	463.4	0.84584	463.4	0.85667
	465.6	0.44726	465.6	0.8265	465.6	0.68865	465.6	0.83939	465.6	0.84803
	467.5	0.44726	467.5	0.82224	467.5	0.69071	467.5	0.82869	467.5	0.85229
	469.3	0.4559	469.3	0.83939	469.3	0.68001	469.3	0.84378	469.3	0.85448
	471.5	0.46015	471.5	0.8265	471.5	0.68001	471.5	0.83939	471.5	0.86093
	473.4	0.46673	473.4	0.83295	473.4	0.68001	473.4	0.84378	473.4	0.86738
	475.3	0.47743	475.3	0.83075	475.3	0.68001	475.3	0.84803	475.3	0.86093
	479.5	0.50541	479.5	0.83075	479.5	0.66273	479.5	0.84584	479.5	0.85667
	481.4	0.49897	481.4	0.8265	481.4	0.65628	481.4	0.84803	481.4	0.86312
	483.3	0.48388	483.3	0.83733	483.3	0.65409	483.3	0.83075	483.3	0.85229
	485.6	0.4559	485.6	0.82869	485.6	0.65409	485.6	0.83939	485.6	0.85667
	487.5	0.46015	487.5	0.82224	487.5	0.65848	487.5	0.84584	487.5	0.85667
	489.5	0.46879	489.5	0.81786	489.5	0.66054	489.5	0.84378	489.5	0.85448
	491.4	0.47962	491.4	0.83295	491.4	0.66273	491.4	0.83939	491.4	0.85229
	493.4	0.47962	493.4	0.83295	493.4	0.67563	493.4	0.85023	493.4	0.85229
	495.4	0.48826	495.4	0.82869	495.4	0.69071	495.4	0.84803	495.4	0.85229
	497.4	0.50335	497.4	0.83733	497.4	0.70155	497.4	0.84378	497.4	0.84378
	499.4	0.49677	499.4	0.8265	499.4	0.69291	499.4	0.84378	499.4	0.85229
	501.4	0.49033	501.4	0.83514	501.4	0.71019	501.4	0.84378	501.4	0.84803
	515.6	0.5205	515.6	0.82869	515.6	0.65848	515.6	0.85023	515.6	0.83939
	527.4	0.52695	527.4	0.83075	527.4	0.68865	527.4	0.86093	527.4	0.84584
	539.5	0.49033	539.5	0.83733	539.5	0.70155	539.5	0.86312	539.5	0.84584
	551.5	0.54642	551.5	0.8265	551.5	0.7058	551.5	0.85229	551.5	0.84803
	563.4	0.53133	563.4	0.83939	563.4	0.71882	563.4	0.87395	563.4	0.84378
	577.5	0.53778	577.5	0.82869	577.5	0.70799	577.5	0.86738	577.5	0.85023
	589.5	0.55067	589.5	0.83939	589.5	0.67137	589.5	0.85667	589.5	0.88246
	601.4	0.55931	601.4	0.8265	601.4	0.67137	601.4	0.85667	601.4	0.84803
	615.6	0.54203	615.6	0.83514	615.6	0.67563	615.6	0.85667	615.6	0.85229
	627.2	0.55067	627.2	0.83514	627.2	0.70155	627.2	0.86531	627.2	0.85023
	639.5	0.56357	639.5	0.84803	639.5	0.71225	639.5	0.85229	639.5	0.85448
	651.5	0.58949	651.5	0.8265	651.5	0.71663	651.5	0.88246	651.5	0.85229
	663.4	0.59594	663.4	0.84378	663.4	0.72308	663.4	0.86957	663.4	0.85229
	677.2	0.60238	677.2	0.83939	677.2	0.69291	677.2	0.88246	677.2	0.87821
	689.5	0.63475	689.5	0.85229	689.5	0.68427	689.5	0.87821	689.5	0.87821
	701.6	0.58949	701.6	0.84378	701.6	0.68646	701.6	0.87176	701.6	0.88246
	715.3	0.58085	715.3	0.86531	715.3	0.70374	715.3	0.87395	715.3	0.88904
	727.3	0.56151	727.3	0.84803	727.3	0.67137	727.3	0.87821	727.3	0.88685
	739.5	0.55712	739.5	0.84378	739.5	0.71019	739.5	0.86957	739.5	0.89549
	751.4	0.56151	751.4	0.85023	751.4	0.6951	751.4	0.87176	751.4	0.89549
	763.6	0.58304	763.6	0.85229	763.6	0.69291	763.6	0.86531	763.6	0.8911
	777.4	0.60677	777.4	0.85229	777.4	0.68865	777.4	0.87395	777.4	0.904
	789.4	0.61966	789.4	0.84159	789.4	0.68865	789.4	0.87395	789.4	0.91264
	801.6	0.61747	801.6	0.83295	801.6	0.69935	801.6	0.88685	801.6	0.91264
	815.7	0.61528	815.7	0.84159	815.7	0.6951	815.7	0.89755	815.7	0.89974
	827.2	0.61966	827.2	0.84378	827.2	0.70155	827.2	0.8911	827.2	0.89974
	839.4	0.61321	839.4	0.83939	839.4	0.73598	839.4	0.86957	839.4	0.89974
	851.2	0.60032	851.2	0.85023	851.2	0.74681	851.2	0.88465	851.2	0.91264
	863.2	0.57659	863.2	0.85667	863.2	0.71882	863.2	0.86957	863.2	0.90838
	877.1	0.60883	877.1	0.85667	877.1	0.73172	877.1	0.87821	877.1	0.90619
	889.5	0.60238	889.5	0.86093	889.5	0.71444	889.5	0.8804	889.5	0.91057
	901.4	0.62611	901.4	0.85667	901.4	0.7058	901.4	0.87395	901.4	0.91702
	915.4	0.61966	915.4	0.85886	915.4	0.72734	915.4	0.90838	915.4	0.92992
	927.7	0.62185	927.7	0.86531	927.7	0.72734	927.7	0.89549	927.7	0.93417
	939.5	0.65409	939.5	0.85448	939.5	0.72089	939.5	0.89974	939.5	0.92128
	951.5	0.63475	951.5	0.85667	951.5	0.75106	951.5	0.87395	951.5	0.92347
	963.6	0.64984	963.6	0.85229	963.6	0.71663	963.6	0.90193	963.6	0.91057
	977.2	0.57659	977.2	0.83514	977.2	0.74036	977.2	0.88465	977.2	0.92566
	989.6	0.55712	989.6	0.86093	989.6	0.7058	989.6	0.88465	989.6	0.92128
	1002	0.57221	1002	0.83514	1002	0.68001	1002	0.88685	1002	0.92128
	1027	0.63694	1027	0.84584	1027	0.72308	1027	0.904	1027	0.93417
	1052	0.61966	1052	0.83939	1052	0.79632	1052	0.904	1052	0.92566
	1077	0.66918	1077	0.84378	1077	0.68427	1077	0.89549	1077	0.93417
	1102	0.63694	1102	0.84584	1102	0.71225	1102	0.87395	1102	0.92992
	1126	0.65409	1126	0.86093	1126	0.77479	1126	0.88904	1126	0.91264
	1154	0.63694	1154	0.86531	1154	0.71444	1154	0.88685	1154	0.92992
	1178	0.61321	1178	0.84803	1178	0.75106	1178	0.88246	1178	0.9472
	1202	0.62392	1202	0.83939	1202	0.73172	1202	0.91264	1202	0.93417
	1226	0.63694	1226	0.86093	1226	0.74036	1226	0.91702	1226	0.93856
	1250	0.63475	1250	0.86093	1250	0.73817	1250	0.91264	1250	0.94281
	1278	0.61747	1278	0.84159	1278	0.75106	1278	0.89329	1278	0.93856
	1302	0.57221	1302	0.85023	1302	0.72308	1302	0.88685	1302	0.94281
	1327	0.60458	1327	0.86957	1327	0.77053	1327	0.90193	1327	0.93417
	1351	0.66712	1351	0.85667	1351	0.71444	1351	0.91264	1351	0.93417
	1376	0.67137	1376	0.85229	1376	0.76189	1376	0.91264	1376	0.93211
	1403	0.64545	1403	0.83939	1403	0.69935	1403	0.92566	1403	0.92566
	1427	0.65848	1427	0.86957	1427	0.73172	1427	0.91264	1427	0.92992
	1451	0.61966	1451	0.85448	1451	0.72734	1451	0.91483	1451	0.93856
	1475	0.65409	1475	0.83939	1475	0.66492	1475	0.91702	1475	0.9472
	1499	0.68865	1499	0.83514	1499	0.76396	1499	0.91702	1499	0.93856
	1527	0.64545	1527	0.84803	1527	0.80058	1527	0.89549	1527	0.96435
	1551	0.72089	1551	0.83514	1551	0.75751	1551	0.88685	1551	0.94281
	1577	0.66273	1577	0.84584	1577	0.66712	1577	0.8911	1577	0.95145
	1601	0.61321	1601	0.84803	1601	0.69935	1601	0.89974	1601	0.95145
	1625	0.67137	1625	0.84378	1625	0.73172	1625	0.91702	1625	0.94281
	1654	0.68427	1654	0.84803	1654	0.76189	1654	0.904	1654	0.92566
	1677	0.68646	1677	0.84803	1677	0.74036	1677	0.89974	1677	0.94281
	1702	0.72308	1702	0.84378	1702	0.76615	1702	0.8804	1702	0.9472
	1726	0.70155	1726	0.86093	1726	0.77904	1726	0.89974	1726	0.93211
	1749	0.73817	1749	0.84803	1749	0.73598	1749	0.91702	1749	0.93856
	1777	0.70155	1777	0.85667	1777	0.75751	1777	0.89755	1777	0.93417
	1801	0.71225	1801	0.85023	1801	0.80922	1801	0.904	1801	0.93856
	1827	0.73172	1827	0.84378	1827	0.79852	1827	0.87821	1827	0.94281
	1851	0.74461	1851	0.86093	1851	0.74461	1851	0.91057	1851	0.95571
	1876	0.73172	1876	0.86531	1876	0.72089	1876	0.89549	1876	0.9472
	1903	0.74036	1903	0.85667	1903	0.79207	1903	0.91264	1903	0.93856
	1928	0.73378	1928	0.85023	1928	0.78768	1928	0.89549	1928	0.93856
	1951	0.71882	1951	0.84803	1951	0.69935	1951	0.89755	1951	0.94281
	1976	0.73598	1976	0.83075	1976	0.77479	1976	0.91483	1976	0.95571
	2000	0.72089	2000	0.84378	2000	0.76189	2000	0.92128	2000	0.92992
	2028	0.7058	2028	0.84159	2028	0.76189	2028	0.91264	2028	0.93417
	2051	0.70155	2051	0.84378	2051	0.69716	2051	0.90838	2051	0.93856
	2077	0.72308	2077	0.83075	2077	0.73172	2077	0.89329	2077	0.93856
	2101	0.71444	2101	0.85667	2101	0.75751	2101	0.92566	2101	0.93856
	2126	0.68001	2126	0.87821	2126	0.72953	2126	0.92992	2125	0.95145
	2153	0.66712	2153	0.87395	2153	0.71444	2153	0.91908	2153	0.95145
	2178	0.68427	2178	0.84378	2178	0.72953	2178	0.91264	2178	0.9472
	2201	0.72734	2201	0.85667	2201	0.72308	2201	0.89549	2201	0.92992
	2225	0.69716	2225	0.84803	2225	0.76615	2225	0.90619	2225	0.93211
	2250	0.70374	2250	0.85023	2250	0.72089	2250	0.904	2250	0.95571
	2277	0.71225	2277	0.84378	2277	0.71663	2277	0.91702	2277	0.97299
	2302	0.71019	2302	0.86093	2302	0.77904	2302	0.91483	2302	0.94281
	2328	0.73172	2328	0.85229	2328	0.74461	2328	0.89974	2328	0.93417
	2351	0.68646	2351	0.84378	2351	0.85448	2351	0.91908	2351	0.93211
	2375	0.67563	2375	0.84803	2375	0.77904	2375	0.92128	2375	0.94281
	2403	0.63037	2403	0.84584	2403	0.8265	2403	0.92128	2403	0.92992
	2428	0.66712	2428	0.84378	2428	0.7597	2428	0.92347	2428	0.92992
	2452	0.66918	2452	0.85448	2452	0.80496	2452	0.91908	2452	0.93856
	2475	0.6951	2475	0.84378	2475	0.84584	2475	0.91057	2475	0.92347
	2500	0.68001	2500	0.84378	2500	0.83733	2500	0.91908	2500	0.93636
	2527	0.69291	2527	0.84159	2527	0.86312	2527	0.94281	2527	0.93417
	2552	0.67782	2552	0.83514	2552	0.83075	2552	0.93211	2552	0.92992
	2578	0.74036	2578	0.83733	2578	0.84159	2578	0.91264	2578	0.92566
	2602	0.71444	2602	0.84378	2602	0.81786	2602	0.91264	2602	0.945
	2625	0.71225	2625	0.83939	2625	0.68865	2625	0.92128	2625	0.92347
	2653	0.68865	2653	0.84378	2653	0.71019	2653	0.92566	2653	0.9472
	2678	0.72734	2678	0.83939	2678	0.79852	2678	0.91057	2678	0.92992
	2701	0.73817	2701	0.84378	2701	0.76615	2701	0.90619	2701	0.92128
	2724	0.68001	2724	0.83733	2724	0.78768	2724	0.8911	2724	0.92992
	2750	0.68865	2750	0.83939	2750	0.78343	2750	0.92128	2750	0.93417
	2778	0.66273	2778	0.83939	2778	0.66054	2778	0.92347	2778	0.93636
	2802	0.65409	2802	0.84159	2802	0.75545	2802	0.92128	2802	0.93211
	2828	0.67137	2828	0.84584	2828	0.77479	2828	0.92128	2828	0.92992
	2851	0.70155	2851	0.84159	2851	0.80058	2851	0.92128	2851	0.92992
	2876	0.71019	2876	0.83939	2876	0.83075	2876	0.92128	2876	0.93856
	2903	0.70374	2903	0.84803	2903	0.80058	2903	0.92347	2903	0.92566
	2928	0.71444	2928	0.84378	2928	0.77479	2928	0.92128	2928	0.92347
	2951	0.72734	2951	0.84159	2951	0.82224	2951	0.91702	2951	0.93417
	2975	0.74036	2975	0.84803	2975	0.80496	2975	0.91702	2975	0.93417
	2999	0.73598	2999	0.84803	2999	0.76834	2999	0.91908	2999	0.93417
	3101	0.72734	3101	0.85229	3101	0.72308	3101	0.90838	3101	0.92347
	3201	0.74242	3201	0.86093	3201	0.79207	3201	0.92128	3201	0.92128
	3305	0.74036	3305	0.86531	3305	0.77053	3305	0.92566	3305	0.92566
	3402	0.71882	3402	0.85667	3402	0.75325	3402	0.92566	3402	0.91702
	3498	0.74242	3498	0.86093	3498	0.72734	3498	0.91483	3498	0.92566
	3610	0.73598	3610	0.86312	3610	0.73598	3610	0.91057	3610	0.91264
	3705	0.72734	3705	0.86093	3705	0.83075	3705	0.92566	3705	0.91264
	3802	0.72734	3802	0.85886	3802	0.71444	3802	0.93417	3802	0.91264
	3897	0.7058	3897	0.86093	3897	0.7058	3897	0.92347	3897	0.92772
	3992	0.71663	3992	0.86531	3992	0.78124	3992	0.92566	3992	0.91057
	4102	0.71444	4102	0.87601	4102	0.69291	4102	0.92992	4102	0.91264
	4202	0.74461	4202	0.87601	4202	0.75545	4202	0.93417	4202	0.91483
	4304	0.72734	4304	0.88685	4304	0.72308	4304	0.92992	4304	0.92992
	4400	0.6951	4400	0.87395	4400	0.80922	4400	0.92566	4400	0.92128
	4498	0.68865	4498	0.8911	4498	0.71663	4498	0.92128	4498	0.91702
	4610	0.73598	4610	1.05925	4610	0.74461	4610	0.91702	4610	0.92566
	4706	0.7726	4706	0.89329	4706	0.73172	4706	0.93417	4706	0.91702
	4801	0.74887	4801	0.89974	4801	0.79852	4801	0.93211	4801	0.904
	4898	0.76189	4898	0.89974	4898	0.71882	4898	0.92347	4898	0.90838
	4994	0.78124	4994	0.8911	4994	0.77479	4994	0.92566	4994	0.91057
	5102	0.77053	5102	0.89549	5102	0.71019	5102	0.92992	5102	0.90838
	5201	0.80058	5201	0.89974	5201	0.75325	5201	0.92128	5201	0.90838
	5306	0.68427	5306	0.89549	5306	0.80277	5306	0.92566	5306	0.89755
	5403	0.7726	5403	0.904	5403	0.80277	5403	0.92992	5403	0.90838
	5497	0.72308	5497	0.89974	5497	0.73378	5497	0.93856	5497	0.904
	5608	0.78549	5608	0.90193	5608	0.76615	5608	0.92566	5608	0.89549
	5706	0.79207	5706	0.91264	5706	0.73378	5706	0.93417	5706	0.91483
	5802	0.72089	5802	0.90838	5802	0.77479	5802	0.92992	5802	0.904
	5896	0.72308	5896	0.90838	5896	0.71663	5896	0.92128	5896	0.89974
	5991	0.71882	5995	0.90838	5995	0.71019	5991	0.92992	5991	0.89549
	6100	0.75325	6100	0.91264	6100	0.77053	6100	0.92992	6100	0.8911
	6202	0.80716	6202	0.90619	6202	0.71882	6202	0.92128	6202	0.8911
	6306	0.73598	6306	0.89974	6306	0.87821	6306	0.95145	6306	0.8911
	6400	0.85023	6400	0.90193	6400	0.71882	6400	0.93417	6400	0.88685
	6499	0.81786	6499	0.90619	6499	0.8265	6499	0.92992	6499	0.88246
	6608	0.80922	6608	0.90619	6608	0.80496	6608	0.92992	6608	0.88685
	6705	0.77053	6705	0.904	6705	0.84378	6705	0.92347	6705	0.88904
	6800	0.7597	6800	0.89974	6800	0.71444	6800	0.91483	6800	0.88685
	6896	0.73598	6896	0.89549	6896	0.81141	6896	0.92992	6896	0.89329
	6993	0.86093	6993	0.89549	6993	0.73378	6993	0.93417	6993	0.89329
	7101	0.76189	7101	0.89549	7101	0.82431	7101	0.92992	7101	0.8911
	7201	0.74681	7201	0.89974	7201	0.71663	7201	0.91483	7201	0.89549
	7303	0.77053	7303	0.90193	7303	0.72734	7303	0.91702	7303	0.8911
	7401	0.77053	7401	0.89974	7401	0.69935	7401	0.93417	7401	0.89549
	7495	0.71019	7495	0.89974	7495	0.79207	7495	0.91702	7495	0.88685
	7611	0.69716	7611	0.904	7611	0.75325	7611	0.91702	7611	0.89549
	7703	0.74036	7703	0.90838	7703	0.73598	7703	0.92128	7703	0.89549
	7801	0.70374	7801	0.904	7801	0.78343	7801	0.91908	7801	0.89974
	7895	0.71444	7895	0.90619	7895	0.74036	7895	0.92566	7895	0.904
	7990	0.77904	7990	0.904	7990	0.72734	7990	0.90838	7990	0.88685
	8103	0.71444	8103	0.89755	8103	0.74036	8103	0.92347	8103	0.8911
	8201	0.70155	8201	0.89549	8201	0.74036	8201	0.91908	8201	0.904
	8305	0.73378	8305	0.89549	8305	0.76834	8305	0.91702	8305	0.91057
	8400	0.73172	8400	0.89329	8400	0.79207	8400	0.93417	8400	0.904
	8496	0.71882	8496	0.89549	8496	0.75325	8496	0.91264	8496	0.88465
	8610	0.80058	8610	0.90838	8610	0.80277	8610	0.90619	8610	0.88685
	8702	0.73817	8702	0.89755	8702	0.80058	8702	0.91264	8702	0.8911
	8801	0.69716	8801	0.89974	8801	0.78124	8801	0.91483	8801	0.88904
	8896	0.70155	8896	0.8911	8896	0.81786	8896	0.92566	8896	0.89329
	8991	0.74036	8991	0.904	8991	0.78124	8991	0.93636	8991	0.8911
	9100	0.69291	9015	0.91702	9100	0.80922	9100	0.92128	9100	0.904
	9203	0.71019	9027	0.91483	9203	0.75751	9203	0.90838	9203	0.89329
	9302	0.69071	9039	0.904	9302	0.79632	9302	0.90838	9302	0.88685
	9402	0.71444	9051	0.90193	9402	0.80716	9402	0.8911	9402	0.8911
	9496	0.74242	9063	0.89755	9496	0.76189	9496	0.904	9496	0.89329
	9611	0.74461	9075	0.91483	9611	0.80922	9611	0.91702	9611	0.904
	9708	0.72734	9088	0.92128	9708	0.79632	9708	0.90838	9708	0.8911
	9799	0.76189	--	--	9799	0.77698	9799	0.90619	9799	0.8911
	9897	0.69291	--	--	9897	0.71882	9897	0.92772	9897	0.8911
	9990	0.68427	--	--	9990	0.75545	9990	0.89974	9990	0.8911
	10000	0.71882	--	--	10000	0.75545	10000	0.89974	10000	0.89974
			--	--	--	--	--	--	--	--
